# Supplementary material for: A compact setup for behavioral studies measuring limb acceleration
Source: HardwareX. 2024 Apr 6;18:e00522. doi: 10.1016/j.ohx.2024.e00522 (PMC11022083; doi:10.1016/j.ohx.2024.e00522)
Supplement: MMC S1 — The supplementary contains electrical schematics and layout for the sensor and controller board as well as the bills of material. [file mmc1.zip]

Archive with 1 entries (1 files):
- OHX_522 - Supplementary files.zip
